# Supplementary material for: Developmental Regulation and Functional Prediction of microRNAs in an Expanded Fasciola hepatica miRNome
Source: Front Cell Infect Microbiol. 2022 Feb 10;12:811123. doi: 10.3389/fcimb.2022.811123 (PMC8867070; doi:10.3389/fcimb.2022.811123)
Supplement: Supplementary file 4 [file Table_3.xlsx]

## Sheet: Sheet3
SUPPLEMENTARY TABLE 3: Developmental expression of miRNAs in quantitative (q)PCR assays. Numerical data indicate qPCR Ct values from individual biological replicates. Green boxes in columns 2-5 indicates where miRNAs have been previously reported. A value of 41 denotes miRNA not detected. miRNAs are considered expressed where they were detected in 2 or 3 biological replicates.																							Calculated ∆∆Ct													Calculated Fold change													Fold change p value
consensus name	Fontenla et al. (2015): NEJ	Xu et al. (2012): Adult	Fromm et al. (2015): Adult	Ovchinnikov et al. (2020): Adult & Adult EV	LNA sequence (5'-3')	Met1	Met2	Met3	mean	NJtis1	NJtis3	NJtis4	mean	Adtis 1	Adtis 2	Adtis 3	mean	AdEV1	AdEV2	AdEV3	mean	STDEV	Met-NEJ1	Met-NEJ2	Met-NEJ3	NEJ-Adult1	NEJ-Adult2	NEJ-Adult3	Adult-Met1	Adult-Met2	Adult-Met3	Adult-EV1	Adult-EV2	Adult-EV3	consensus name	Met-NEJ1	Met-NEJ2	Met-NEJ3	NEJ-Adult1	NEJ-Adult2	NEJ-Adult3	Adult-Met1	Adult-Met2	Adult-Met3	Adult-EV1	Adult-EV2	Adult-EV3	consensus name	Met-NEJ
fhe-bantam-3p					TGAGATCGCGATTAAAGCTGGT	22.3	24.22	21.74	22.7533	23.62	30.27	24.94	26.2767	23.3	22.35	19.23	21.6267	27.59	29.53	29.88	29	3.59757	0.497695	0.0049558	0.199344	8.26301	15.9631	138.781	0.658231	0.173941	0.97041	0.165702	0.0431848	0.0338821	fhe-bantam-3p	-2.00926	-201.784	-5.01645	8.26301	15.9631	138.781	0.658231	-5.74909	0.97041	-6.03491	-23.1563	-29.5141	fhe-bantam-3p	0.350065
fhe-let-7-5p					GAGAGGTAGTGACTCATATGACT	28.57	28.65	26.825	28.015	32.915	41	31.475	34.7967	25.1	31.45	21.58	26.0433	28.755	32.84	28.775	30.1233	4.79953	0.0303955	0.000111939	0.0824692	871.083	10.6787	9992.75	0.182167	0.17234	0.610614	1.57826	0.0929973	1.55653	fhe-let-7-5p	-32.8996	-8933.44	-12.1257	871.083	10.6787	9992.75	-5.48947	-5.80247	0.610614	1.57826	-10.753	1.55653	fhe-let-7-5p	0.37062
fhe-mir-1-3p					tggaatgttgtgaagtatgtac	18.58	22.83	19.6	20.3367	21.51	26.55	26.92	24.9933	24.56	25.35	19.59	23.1667	31.24	41	31.21	31.225	6.39446	0.40239	0.0122308	0.00946401	1.41748	0.819794	44.426	25.223	1.32562	12.4379	0.0383845	4.42693e-05	0.039191	fhe-mir-1-3p	-2.48515	-81.7606	-105.664	1.41748	0.819794	44.426	25.223	1.32562	12.4379	-26.0522	-22589	-25.5161	fhe-mir-1-3p	0.111247
fhe-mir-10-5p					AACCCTGTAGACCCGAGTTTGC	34.54	33.16	28.985	32.2283	41	41	41	41	31.595	32.83	27.03	30.485	38.305	39.285	35.725	37.7717	4.82189	0.00207645	0.00207645	0.00207645	711.638	302.334	16844.6	0.0631532	0.164368	2.96905	0.0457527	0.0231957	0.273573	fhe-mir-10-5p	-481.592	-481.592	-481.592	711.638	302.334	16844.6	-15.8345	-6.08392	2.96905	-21.8566	-43.1115	-3.65533	fhe-mir-10-5p	2.40172e-10
fhe-mir-11585					GACCGGTTTCGTCGTTCAACAC	34.56	33.21	35.17	34.3133	41	41	41	41	41	41	41	41	41	41	41	41	3.05425	0.00880985	0.00880985	0.00880985	1.04972	1.04972	1.04972	91.1392	232.325	59.7141	10.3388	10.3388	10.3388	fhe-mir-11585	-113.509	-113.509	-113.509	1.04972	1.04972	1.04972	91.1392	232.325	59.7141	10.3388	10.3388	10.3388	fhe-mir-11585	7.71823e-08
fhe-mir-11586-3p					TGTAAGACGATCGTAGTTGACG	26.75	26.84	24.67	26.0867	31.87	41	29.96	30.915	24.05	41	28.92	26.485	41	41	41	41	7.21936	0.0164778	2.941e-05	0.061925	122.361	0.000966462	4.18434	0.873573	0.820742	3.69353	0.000441591	0.000441591	0.000441591	fhe-mir-11586-3p	-60.6877	-34002	-16.1486	122.361	-1034.7	4.18434	0.873573	0.820742	3.69353	-2264.54	-2264.54	0.000441591	fhe-mir-11586-3p	0.372436
fhe-mir-11587					ATTCCGGCAGCTTAGTACAGCT	32.76	35.52	29.67	32.65	41	41	41	41	32.61	32.72	29.58	31.6367	41	41	41	41	4.86492	0.00278135	0.00278135	0.00278135	352.139	326.288	2876.3	0.481854	0.0711332	4.10296	0.0156974	0.0156974	0.0156974	fhe-mir-11587	-359.538	-359.538	-359.538	352.139	326.288	2876.3	-2.07532	-14.0581	4.10296	-63.7049	-63.7049	-63.7049	fhe-mir-11587	7.72505e-10
fhe-mir-124-3p					TAAGGCACGCGGTGAATGTCA	21.465	24.345	20.36	22.0567	22.365	35.76	33.67	30.5983	28.56	28.815	26.02	27.7983	31.935	36.225	40	36.0533	6.43397	0.732889	6.80364e-05	0.000289664	4.31193	3.61334	25.0777	84.6438	11.4982	182.068	0.587774	0.0300463	0.00219484	fhe-mir-124-3p	-1.36446	-14698	-3452.28	4.31193	3.61334	25.0777	84.6438	11.4982	182.068	-1.70133	-33.2819	-455.613	fhe-mir-124-3p	0.244358
fhe-mir-125b-5p					cccctgagactgataattgctc	26.61	27.64	23.675	25.975	27.895	34.34	30.49	30.9083	26.635	23.245	24.49	24.79	32.96	33.005	33.22	33.0617	3.99155	0.239816	0.00275258	0.0396922	20.299	212.797	89.7807	0.297302	0.145592	2.27363	0.0358968	0.0347944	0.029977	fhe-mir-125b-5p	-4.16986	-363.296	-25.1939	20.299	212.797	89.7807	-3.36359	-6.86852	2.27363	-27.8576	-28.7402	-33.3589	fhe-mir-125b-5p	0.32271
fhe-mir-1989-5p					TCAGCTGTGTTCATGTCTTCGA	31.62	32.61	28.66	30.9633	31.58	41	30.86	31.22	23.44	22.59	18.49	21.5067	29.83	41	31.83	30.83	6.66907	0.591862	0.000864009	0.974905	230.72	415.873	7131.55	0.000947666	0.000477129	0.00737402	0.0322774	1.40085e-05	0.00806934	fhe-mir-1989-5p	-1.68958	-1157.4	-1.02574	230.72	415.873	7131.55	-1055.22	-2095.87	-135.611	-30.9815	-71385	-123.926	fhe-mir-1989-5p	0.372081
fhe-mir-2162-3p					GTATTATGCAACATTTCACTCT	23.72	25.02	21.885	23.5417	23.75	35.735	30.91	30.1317	27.08	31.96	20.585	26.5417	28.55	29.725	29.03	29.1017	4.48636	0.785491	0.000193775	0.00549245	8.70393	0.295589	785.064	7.42127	3.01397	26.477	2.56982	1.13813	1.8425	fhe-mir-2162-3p	-1.27309	-5160.64	-182.068	8.70393	-3.38307	785.064	7.42127	3.01397	26.477	2.56982	1.13813	1.8425	fhe-mir-2162-3p	0.351372
fhe-mir-219-5p					TGATTGTCCATTCGCATTTCTTG	26.72	28.34	23.01	26.0233	41	41	41	41	28.99	25.72	22.41	25.7067	30.24	30.06	27.15	29.15	6.79474	2.81469e-05	2.81469e-05	2.81469e-05	4329.55	41764.8	414209	0.52003	0.169184	6.80534	0.44648	0.50581	3.80176	fhe-mir-219-5p	-35527.9	-35527.9	-35527.9	4329.55	41764.8	414209	-1.92297	-5.91072	6.80534	-2.23974	-1.97703	3.80176	fhe-mir-219-5p	8.12787e-18
fhe-mir-277-3p					taaatgcattttctggcccgtaa	19.44	19.12	17.4	18.6533	21.26	26.26	19.8	22.44	22.11	41	17.72	19.915	25.15	24.75	24.35	24.75	6.35822	0.148995	0.00465609	0.409897	1.31951	2.71616e-06	27.6652	1.45902	1.82134	6.00016	0.274523	0.362236	0.477973	fhe-mir-277-3p	-6.71165	-214.773	-2.43964	1.31951	-368167	27.6652	1.45902	1.82134	6.00016	-3.64268	-2.76063	-2.09217	fhe-mir-277-3p	0.345292
fhe-mir-2c-3p					TATCACAGCCGTGCTTAAGGGCTT	30.85	31.075	27.68	29.8683	41	41	41	41	40	32.63	31.625	34.7517	41	41	41	41	5.3202	0.000404474	0.000404474	0.000404474	2.09943	347.291	696.993	15.6888	13.4233	141.207	0.135999	0.135999	0.135999	fhe-mir-2c-3p	-2472.35	-2472.35	-2472.35	2.09943	347.291	696.993	15.6888	13.4233	141.207	-7.353	-7.353	-7.353	fhe-mir-2c-3p	3.46445e-13
fhe-mir-2d-3p					TATCACAGTCCTGCTTAGGTGACGA	30.53	30.93	29.37	30.2767	29.5	41	28.64	29.07	29.37	26.12	28.85	28.1133	41	41	34.87	41	5.44491	1.55473	0.000536798	2.8219	0.852635	8.11168	1.22264	0.1966	0.148995	0.439317	0.00136521	0.00136521	0.0956119	fhe-mir-2d-3p	-0.643197	-1862.9	2.8219	0.852635	8.11168	1.22264	-5.08648	-6.71165	-2.27626	-732.491	-732.491	-10.459	fhe-mir-2d-3p	0.374461
fhe-mir-2e-3p					TATCACAGTCCAAGCTTTGGT	24.805	24.5	21.605	23.6367	23.95	35.68	26.05	28.56	26.15	23.135	22.25	23.845	29.65	35.1	29.885	31.545	4.71721	0.730353	0.000215006	0.170361	5.57897	45.0983	83.2859	0.539614	0.666649	4.95883	0.184923	0.00423037	0.157127	fhe-mir-2e-3p	-1.3692	-4651.03	-5.86989	5.57897	45.0983	83.2859	-1.85318	0.666649	4.95883	-5.40764	-236.386	-6.36429	fhe-mir-2e-3p	0.372822
fhe-mir-2e-5p					TACCAACTTAGACTGAGTTAT	30.93	30.04	28.89	29.9533	30.39	41	32.09	31.24	34.81	39.2	32.04	35.35	41	41	41	41	5.02883	0.670511	0.00042902	0.206374	0.0883883	0.00421574	0.602904	22.4711	41.6429	92.4115	0.205898	0.205898	0.205898	fhe-mir-2e-5p	-1.4914	-2330.89	-4.84557	0.0883883	-237.207	0.602904	22.4711	41.6429	92.4115	-4.85678	-4.85678	-4.85678	fhe-mir-2e-5p	0.371997
fhe-mir-2f-3p					GTCACAGCCAATATTGATGCC	27.19	27.83	24.62	26.5467	41	41	41	41	41	41	41	41	41	33.36	41	41	6.56498	4.04547e-05	4.04547e-05	4.04547e-05	1.04972	1.04972	1.04972	15076.4	9674.69	89524.8	10.3388	2062.24	10.3388	fhe-mir-2f-3p	-24719	-24719	-24719	1.04972	1.04972	1.04972	15076.4	9674.69	89524.8	10.3388	2062.24	10.3388	fhe-mir-2f-3p	3.46838e-17
fhe-mir-307-3p					TCACAACCTACTTGATTGAG	26.27	27.63	24.055	25.985	41	41	41	41	38.575	30.4	24.16	31.045	35.605	30.855	36.72	34.3933	6.65528	2.74088e-05	2.74088e-05	2.74088e-05	5.63728	1629.26	123145	28.7402	11.1967	133.436	0.438303	11.7942	0.202361	fhe-mir-307-3p	-36484.6	-36484.6	-36484.6	5.63728	1629.26	123145	28.7402	11.1967	133.436	-2.28153	11.7942	0.202361	fhe-mir-307-3p	7.30835e-18
fhe-mir-31-5p					TGGCAAGATTATGGCGAAGCTGA	24.5	25.97	21.74	24.07	41	41	41	41	30.76	31.54	26.61	29.6367	41	41	41	41	7.80522	7.26805e-06	7.26805e-06	7.26805e-06	1269.46	739.292	22536.9	36.9286	13.3306	250.153	0.00392434	0.00392434	0.00392434	fhe-mir-31-5p	-137588	-137588	-137588	1269.46	739.292	22536.9	36.9286	13.3306	250.153	-254.82	-254.82	0.00392434	fhe-mir-31-5p	3.61359e-20
fhe-mir-3479b-3p					GATTGCACTACTCATAGCCTTC	27.79	30.79	23.04	27.2067	25.14	29.57	41	27.355	26.9	28.29	25.32	26.8367	28.71	30.64	30.51	29.9533	4.50169	3.80176	0.176369	6.39218e-05	1.43893	0.549046	4.30198	0.542113	0.0677642	14.5876	2.8219	0.740549	0.810378	fhe-mir-3479b-3p	3.80176	-5.66994	-15644.1	1.43893	-1.82134	4.30198	-1.84463	-14.7571	14.5876	2.8219	0.740549	0.810378	fhe-mir-3479b-3p	0.373801
fhe-mir-7-5p					TGGAAGACTGGTGATATGTTGTT	23.87	28.7	25.12	25.8967	41	41	41	41	33.57	31.49	28.17	31.0767	41	41	41	41	6.98963	2.5781e-05	2.5781e-05	2.5781e-05	181.019	765.363	7643.41	155.058	5.45155	65.194	0.0106476	0.0106476	0.0106476	fhe-mir-7-5p	-38788.3	-38788.3	-38788.3	181.019	765.363	7643.41	155.058	5.45155	65.194	-93.9182	-93.9182	0.0106476	fhe-mir-7-5p	5.72079e-18
fhe-mir-71b-5p					TGAAAGACGATGGTAGTGAGATG	22.35	24.65	20.51	22.5033	22.74	27.52	22.31	24.19	23.18	22.01	19.37	21.52	29.44	31.1	32.95	31.1633	4.36706	0.770215	0.0280342	1.03766	2.11404	4.75683	29.6508	0.590496	0.119908	2.11404	0.0426888	0.0135084	0.00374713	fhe-mir-71b-5p	-1.29834	-35.6707	-0.963707	2.11404	4.75683	29.6508	-1.69349	-8.33973	2.11404	-23.4254	-74.028	-266.871	fhe-mir-71b-5p	0.326764
fhe-mir-71c-5p					TGAAAGACTTGAGTAGTGAGACG	30.02	29.3	26.54	28.62	41	41	41	41	29.58	29.98	24.64	28.0667	41	41	41	41	6.77881	0.000170257	0.000170257	0.000170257	2876.3	2179.83	88292.3	0.271057	0.44648	3.02444	0.00132175	0.00132175	0.00132175	fhe-mir-71c-5p	-5873.48	-5873.48	-5873.48	2876.3	2179.83	88292.3	-3.68926	-2.23974	3.02444	-756.572	-756.572	-756.572	fhe-mir-71c-5p	1.08794e-14
fhe-mir-745-3p					ATGCTGCCTTATAAGAGCTGTG	23.79	24.51	22.77	23.69	21.95	27.03	20.99	23.3233	21.49	21.57	22.17	21.7433	32.37	41	32.86	32.615	6.23298	3.03143	0.0896222	5.89708	3.74076	3.53898	2.33486	0.254076	0.154249	0.515246	0.00653922	1.65058e-05	0.00465609	fhe-mir-745-3p	3.03143	-11.1579	5.89708	3.74076	3.53898	2.33486	-3.93583	-6.48302	-1.94082	-152.924	-60584.7	-214.773	fhe-mir-745-3p	0.859041
fhe-mir-745b-3p					gaaagctgccaagcgaagggc	26.78	26.18	25.46	26.14	41	41	41	41	28.14	28.92	25.28	27.4467	31.98	33.15	32.87	32.6667	6.16514	3.05176e-05	3.05176e-05	3.05176e-05	7804.01	4544.8	56658.3	1.66632	2.52567	4.16024	0.44648	0.198425	0.240927	fhe-mir-745b-3p	-32768	-32768	-32768	7804.01	4544.8	56658.3	1.66632	2.52567	4.16024	-2.23974	-5.03968	-4.15064	fhe-mir-745b-3p	1.1232e-17
fhe-mir-7a-5p					TGGAAGACTTGTGATTAAGTTGT	36.77	34.83	29.33	33.6433	41	41	41	41	41	41	41	41	35.97	41	41	41	3.7689	0.00553705	0.00553705	0.00553705	1.04972	1.04972	1.04972	19.6983	75.5835	3420.52	337.794	10.3388	10.3388	fhe-mir-7a-5p	-180.602	-180.602	-180.602	1.04972	1.04972	1.04972	19.6983	75.5835	3420.52	337.794	10.3388	10.3388	fhe-mir-7a-5p	1.20935e-08
fhe-mir-8-3p					TAATACTGTTTGGTAAAGATGCC	28.25	27.84	23.84	26.6433	41	41	41	41	33.4	34.14	27.06	31.5333	41	41	41	41	6.76685	4.32582e-05	4.32582e-05	4.32582e-05	203.657	121.938	16498	10.2201	13.5793	217.268	0.0146124	0.0146124	0.0146124	fhe-mir-8-3p	-23117	-23117	-23117	203.657	121.938	16498	10.2201	13.5793	217.268	-68.4352	-68.4352	0.0146124	fhe-mir-8-3p	4.53444e-17
fhe-mir-8437-3p					TGGCGCTTAGTTATATGTCATCG	41	41	41	41	41	41	41	41	27.98	27.46	26.61	27.35	41	41	41	41	6.18048	0.907519	0.907519	0.907519	8719.32	12503.1	22536.9	8.16606e-05	8.16606e-05	8.16606e-05	0.000804288	0.000804288	0.000804288	fhe-mir-8437-3p	-1.10191	-1.10191	-1.10191	8719.32	12503.1	22536.9	-12245.8	-12245.8	-12245.8	-1243.34	-1243.34	-1243.34	fhe-mir-8437-3p	0.317487
fhe-mir-87-3p					GGTGAGCAAAGTTTCAGGTGTGA	20.56	22.27	18.58	20.47	22.54	29.32	23.23	25.03	26.06	22.71	19.86	22.8767	30.5	30.53	32.57	31.2	4.7388	0.216134	0.00196671	0.133972	0.514057	5.24157	37.7918	5.22948	1.59844	20.6299	0.0524347	0.0513556	0.0124878	fhe-mir-87-3p	-4.62675	-508.463	-7.46426	-1.94531	5.24157	37.7918	5.22948	1.59844	20.6299	-19.0713	-19.4721	-80.078	fhe-mir-87-3p	0.358003
fhe-novelmiR-10-5p					tccccgatcaaagatgcaagc	31.64	30.29	29.8	30.5767	41	41	41	41	30.77	27.92	30.4	29.6967	41	41	41	41	5.73519	0.000660876	0.000660876	0.000660876	1260.69	9089.59	1629.26	0.272942	0.695762	0.97716	0.00409099	0.00409099	0.00409099	fhe-novelmiR-10-5p	-1513.14	-1513.14	-1513.14	1260.69	9089.59	1629.26	-3.66378	0.695762	0.97716	-244.439	-244.439	-244.439	fhe-novelmiR-10-5p	2.46846e-12
fhe-novelmiR-11-5p					gctccaaaaccgctctgaaacc	31.68	41	30.67	31.175	41	41	41	41	34.3	31.89	41	33.095	41	41	41	41	4.43815	0.00100054	0.00100054	0.00100054	109.137	580.037	1.04972	2.79917	0.00437955	5.63728	0.0431349	0.0431349	0.0431349	fhe-novelmiR-11-5p	-999.457	-999.457	-999.457	109.137	580.037	1.04972	2.79917	-228.334	5.63728	-23.1831	-23.1831	-23.1831	fhe-novelmiR-11-5p	1.4699e-06
fhe-novelmiR-12-3p					ttcaggatccgggcgaagac	30.3	29.81	30.28	30.13	41	41	41	41	41	33.68	30.59	32.135	30.82	30.83	30.68	30.7767	5.07448	0.000484908	0.000484908	0.000484908	1.04972	167.73	1428.22	3.74509	5.25977	3.79737	25.7232	25.5455	28.3446	fhe-novelmiR-12-3p	-2062.24	-2062.24	-2062.24	1.04972	167.73	1428.22	3.74509	5.25977	3.79737	25.7232	25.5455	28.3446	fhe-novelmiR-12-3p	7.15603e-13
fhe-novelmiR-16-3p					gtggatgatgcacaccaaaaacc	34.37	29.96	30.67	31.6667	35.67	41	33.38	34.525	27.68	27.72	27.97	27.79	41	41	41	41	5.57174	0.056589	0.00140683	0.276752	120.676	117.377	98.7015	0.0109722	0.233258	0.142595	0.0010911	0.0010911	0.0010911	fhe-novelmiR-16-3p	-17.6713	-710.816	-3.61334	120.676	117.377	98.7015	-91.1392	-4.28709	-7.01285	-916.506	-916.506	0.0010911	fhe-novelmiR-16-3p	0.354345
fhe-novelmiR-17-5p					ttaccgatgacgccttttgct	30.24	32.02	29.74	30.6667	41	41	41	41	32.12	41	34.55	33.335	41	41	41	41	4.9063	0.000703416	0.000703416	0.000703416	494.559	1.04972	91.7731	8.96933	2.61172	12.6845	0.050942	0.050942	0.050942	fhe-novelmiR-17-5p	-1421.63	-1421.63	-1421.63	494.559	1.04972	91.7731	8.96933	2.61172	12.6845	-19.6302	-19.6302	-19.6302	fhe-novelmiR-17-5p	3.16793e-12
fhe-novelmiR-18-5p					gaggtacattcgctaacgactga	30.18	27.15	41	28.665	29	41	26.43	27.715	25.77	25.48	24.64	25.2967	41	41	41	41	7.38298	0.719467	0.000175651	4.27226	4.04181	4.94167	8.84585	0.0355666	0.290511	1.96742e-05	0.000193775	0.000193775	0.000193775	fhe-novelmiR-18-5p	-1.38992	-5693.11	4.27226	4.04181	4.94167	8.84585	-28.1163	-3.44221	-50827.9	-5160.64	-5160.64	-5160.64	fhe-novelmiR-18-5p	0.374164
fhe-novelmiR-19-5p					aaccggtgttggtcaggtgatt	32.16	41	33.37	32.765	41	41	41	41	41	41	41	41	41	41	41	41	3.21583	0.00301213	0.00301213	0.00301213	1.04972	1.04972	1.04972	481.036	1.04972	207.937	10.3388	10.3388	10.3388	fhe-novelmiR-19-5p	-331.991	-331.991	-331.991	1.04972	1.04972	1.04972	481.036	1.04972	207.937	10.3388	10.3388	10.3388	fhe-novelmiR-19-5p	1.06232e-09
fhe-novelmiR-20-5p					tatgaaaccggatgcaagacc	30.63	29.3	29.25	29.7267	41	41	41	41	41	34.86	32.83	36.23	41	41	41	41	5.16893	0.000366644	0.000366644	0.000366644	1.04972	74.028	302.334	50.9143	128	132.514	0.378929	0.378929	0.378929	fhe-novelmiR-20-5p	-2727.44	-2727.44	-2727.44	1.04972	74.028	302.334	50.9143	128	132.514	-2.63902	-2.63902	0.378929	fhe-novelmiR-20-5p	2.33921e-13
fhe-novelmiR-22-3p					ttcggagatagttaaggaact	29.63	32.16	31.28	31.0233	41	41	41	41	26.32	26.72	27.72	26.92	41	41	41	41	6.49222	0.000900699	0.000900699	0.000900699	27554.5	20882.4	10441.2	0.160428	0.0277763	0.0511189	0.000596992	0.000596992	0.000596992	fhe-novelmiR-22-3p	-1110.25	-1110.25	-1110.25	27554.5	20882.4	10441.2	-6.23332	-36.0019	-19.5622	-1675.06	-1675.06	-1675.06	fhe-novelmiR-22-3p	8.51426e-12
fhe-novelmiR-25-3p					aaagtgaacactggtggatgt	28	28.71	27.14	27.95	41	41	41	41	29.97	32.17	29.46	30.5333	41	41	41	41	6.25351	0.000107008	0.000107008	0.000107008	2194.99	477.713	3125.78	6.07689	3.71493	11.0298	0.00730618	0.00730618	0.00730618	fhe-novelmiR-25-3p	-9345.14	-9345.14	-9345.14	2194.99	477.713	3125.78	6.07689	3.71493	11.0298	-136.87	-136.87	-136.87	fhe-novelmiR-25-3p	1.69776e-15
fhe-novelmiR-25-5p					atttatcggagttcaataaatg	32.6	32.92	31.56	32.36	41	41	41	41	30.51	32.31	30.02	30.9467	41	41	41	41	4.94512	0.00227487	0.00227487	0.00227487	1509.65	433.534	2120.22	0.33371	0.267325	0.686184	0.00973008	0.00973008	0.00973008	fhe-novelmiR-25-5p	-439.586	-439.586	-439.586	1509.65	433.534	2120.22	-2.99661	-3.74076	0.686184	-102.774	-102.774	-102.774	fhe-novelmiR-25-5p	3.45911e-10
fhe-novelmiR-26-3p					catcgtgggattagcttaat	31.49	32.59	31.52	31.8667	34.78	41	31.39	33.085	32.35	33.66	29.74	31.9167	41	41	41	41	4.5087	0.120463	0.00161603	1.26284	1.74715	0.70466	10.6664	1.41095	0.658231	1.38191	0.0190597	0.0190597	0.0190597	fhe-novelmiR-26-3p	-8.30128	-618.802	-0.791869	1.74715	0.70466	10.6664	1.41095	0.658231	1.38191	-52.4668	-52.4668	-52.4668	fhe-novelmiR-26-3p	0.363928
fhe-novelmiR-28-3p					tagaactggtgggcactttcc	41	39.39	38.07	38.73	41	41	41	41	34.11	41	31.46	32.785	41	41	41	41	3.20533	0.188156	0.188156	0.188156	124.5	1.04972	781.445	0.00353273	0.0107837	0.0269233	0.0347944	0.0347944	0.0347944	fhe-novelmiR-28-3p	-5.31474	-5.31474	-5.31474	124.5	1.04972	781.445	-283.067	-92.7323	-37.1425	-28.7402	-28.7402	-28.7402	fhe-novelmiR-28-3p	0.00990435
fhe-novelmiR-29-3p					taatcggaacgtcgacggact	41	41	41	41	41	41	41	41	33.71	33.96	41	33.835	41	41	41	41	2.78948	0.907519	0.907519	0.907519	164.279	138.141	1.04972	0.00731463	0.00731463	0.00731463	0.0720429	0.0720429	0.0720429	fhe-novelmiR-29-3p	-1.10191	-1.10191	-1.10191	164.279	138.141	1.04972	-136.712	-136.712	-136.712	-13.8806	-13.8806	-13.8806	fhe-novelmiR-29-3p	0.317487
fhe-novelmiR-29-5p					tcagtcgatgtttcggttacc	41	41	41	41	41	41	41	41	29.06	32.6	31.19	30.95	41	41	41	41	4.60837	0.907519	0.907519	0.907519	4124.49	354.588	942.272	0.000990195	0.000990195	0.000990195	0.00975258	0.00975258	0.00975258	fhe-novelmiR-29-5p	-1.10191	-1.10191	-1.10191	4124.49	354.588	942.272	-1009.9	-1009.9	-1009.9	-102.537	-102.537	-102.537	fhe-novelmiR-29-5p	0.317487
fhe-novelmiR-3-3p					ttagacctttttgtagcaact	31.23	30.64	32.41	31.4267	41	41	41	41	41	41	41	41	41	41	41	41	4.34672	0.00119123	0.00119123	0.00119123	1.04972	1.04972	1.04972	916.506	1379.57	404.501	10.3388	10.3388	10.3388	fhe-novelmiR-3-3p	-839.469	-839.469	-839.469	1.04972	1.04972	1.04972	916.506	1379.57	404.501	10.3388	10.3388	10.3388	fhe-novelmiR-3-3p	2.60414e-11
fhe-novelmiR-30-3p					tcaagaagacggagtagcaatg	31.88	41	34.63	33.255	41	41	41	41	31.94	31.56	41	31.75	41	41	41	41	4.24983	0.00423037	0.00423037	0.00423037	560.278	729.114	1.04972	0.959264	0.00172403	0.142595	0.0169802	0.0169802	0.0169802	fhe-novelmiR-30-3p	-236.386	-236.386	-236.386	560.278	729.114	1.04972	0.959264	-580.037	-7.01285	-58.892	-58.892	0.0169802	fhe-novelmiR-30-3p	4.12708e-09
fhe-novelmiR-31-3p					attagaactggtgggcactt	35.08	36.96	31.95	34.6633	41	41	41	41	36.31	34.23	41	35.27	41	41	41	41	3.35385	0.0112287	0.0112287	0.0112287	27.0958	114.563	1.04972	1.19748	0.325335	10.4831	0.194791	0.194791	0.194791	fhe-novelmiR-31-3p	-89.0576	-89.0576	-89.0576	27.0958	114.563	1.04972	1.19748	-3.07375	10.4831	-5.1337	-5.1337	-5.1337	fhe-novelmiR-31-3p	2.03038e-07
fhe-novelmiR-31-5p					gttctaccatcgtaatatgca	41	41	41	41	41	41	41	41	32.37	31.02	31.1	31.4967	41	41	41	41	4.31016	0.907519	0.907519	0.907519	415.873	1060.11	1002.93	0.00144638	0.00144638	0.00144638	0.0142457	0.0142457	0.0142457	fhe-novelmiR-31-5p	-1.10191	-1.10191	-1.10191	415.873	1060.11	1002.93	-691.379	-691.379	-691.379	-70.1968	-70.1968	-70.1968	fhe-novelmiR-31-5p	0.317487
fhe-novelmiR-36-5p					taatcagtcgacttttcggtca	41	41	41	41	41	41	41	41	31.79	41	31.06	31.425	41	41	41	41	3.73031	0.907519	0.907519	0.907519	621.668	1.04972	1031.12	0.00137629	0.00137629	0.00137629	0.0135553	0.0135553	0.0135553	fhe-novelmiR-36-5p	-1.10191	-1.10191	-1.10191	621.668	1.04972	1031.12	-726.591	-726.591	-726.591	-73.7719	-73.7719	-73.7719	fhe-novelmiR-36-5p	0.317487
fhe-novelmiR-37-5p					gaatgacggatttatcggagt	28.86	30.52	29.89	29.7567	29	41	37.44	33.22	41	28.71	29.16	28.935	41	41	41	41	5.87241	1.53333	0.000374348	0.00441511	0.00477594	23.9176	17.5087	1.10573	0.349896	0.541488	0.00241293	0.00241293	0.00241293	fhe-novelmiR-37-5p	-0.652176	-2671.31	-226.495	-209.383	23.9176	17.5087	1.10573	-2.85799	-1.84676	-414.434	-414.434	-414.434	fhe-novelmiR-37-5p	0.321555
fhe-novelmiR-38-5p					tacgcgctccttaagatgctgat	31.38	30.93	28.63	30.3133	27.84	41	26.34	27.09	28.01	28.04	26.77	27.6067	41	41	41	41	6.32404	5.03968	0.000550616	14.2544	0.554785	0.543367	1.31039	0.0767689	0.104869	0.516438	0.000960895	0.000960895	0.000960895	fhe-novelmiR-38-5p	5.03968	-1816.15	14.2544	-1.8025	0.543367	1.31039	-13.0261	-9.53566	-1.93634	-1040.7	-1040.7	-1040.7	fhe-novelmiR-38-5p	0.380564
fhe-novelmiR-4-5p					gatggacaaactatgcagacg	34.12	41	28.67	31.395	32.51	41	41	41	41	41	41	41	41	41	41	41	4.34326	0.418994	0.00116537	0.00116537	1.04972	1.04972	1.04972	123.64	1.04972	5404.7	10.3388	10.3388	10.3388	fhe-novelmiR-4-5p	-2.38667	-858.099	-858.099	1.04972	1.04972	1.04972	123.64	1.04972	5404.7	10.3388	10.3388	10.3388	fhe-novelmiR-4-5p	0.114886
fhe-novelmiR-40-3p					gttgttcgactgacgatcgttc	41	41	41	41	41	41	41	41	30.04	41	36.55	35.8633	41	41	41	41	3.30475	0.907519	0.907519	0.907519	2091.03	1.04972	22.9433	0.0298388	0.0298388	0.0298388	0.293887	0.293887	0.293887	fhe-novelmiR-40-3p	-1.10191	-1.10191	-1.10191	2091.03	1.04972	22.9433	-33.5134	-33.5134	-33.5134	-3.40267	-3.40267	0.293887	fhe-novelmiR-40-3p	0.317487
fhe-novelmiR-41-5p					tttatgtccatggtgtagtct	41	32.39	31.14	31.765	41	41	41	41	28.12	28.17	30.18	28.8233	41	41	41	41	5.7749	0.00150607	0.00150607	0.00150607	7912.95	7643.41	1897.65	0.000226741	0.0885928	0.21071	0.00223321	0.00223321	0.00223321	fhe-novelmiR-41-5p	-663.982	-663.982	-663.982	7912.95	7643.41	1897.65	-4410.32	-11.2876	-4.74585	-447.786	-447.786	-447.786	fhe-novelmiR-41-5p	6.65121e-11
fhe-novelmiR-44-5p					actggactgacttttccgaga	36.28	41	33.09	34.685	41	41	41	41	27.47	28.68	28.38	28.1767	33.36	36.91	31.51	33.9267	5.29377	0.0113986	0.0113986	0.0113986	12416.8	5367.37	6608.01	0.00381703	0.000144832	0.0348346	0.284533	0.0242927	1.02574	fhe-novelmiR-44-5p	-87.7301	-87.7301	-87.7301	12416.8	5367.37	6608.01	-261.984	-6904.56	-28.7071	-3.51453	-41.1646	1.02574	fhe-novelmiR-44-5p	2.1556e-07
fhe-novelmiR-5-5p					ttgaccgtaccactgagtgacc	29.0267	27.9	27.32	28.0822	30.7033	31.6	29.0833	30.4622	31.36	28.68	26.81	28.95	33.09	37.48	34.2967	34.9556	3.1574	0.14751	0.0792317	0.45341	0.563396	3.61056	13.1978	0.99539	2.17347	3.24901	0.586417	0.0279695	0.254076	fhe-novelmiR-5-5p	-6.77918	-12.6212	-2.20551	-1.77495	3.61056	13.1978	0.99539	2.17347	3.24901	-1.70527	-35.7532	-3.93583	fhe-novelmiR-5-5p	0.0826281
fhe-novelmiR-7-5p					aacacagcgtagtcgaaatcg	30.73	32.17	29.95	30.95	30.19	41	27.79	28.99	25.92	28.02	26.09	26.6767	41	41	41	41	6.24319	1.53688	0.00085606	8.11168	8.81524	2.05623	7.83536	0.0632262	0.0233031	0.108568	0.000504334	0.000504334	0.000504334	fhe-novelmiR-7-5p	-0.650671	-1168.14	8.11168	8.81524	2.05623	7.83536	-15.8162	-42.9127	-9.21084	-1982.81	-1982.81	-1982.81	fhe-novelmiR-7-5p	0.37772
fhe-novelmiR-8-3p					gtacttactcataacatgcc	35.59	37.61	34.12	35.7733	41	41	41	41	41	41	41	41	41	41	41	41	2.47911	0.0242366	0.0242366	0.0242366	1.04972	1.04972	1.04972	44.6318	11.0043	123.64	10.3388	10.3388	10.3388	fhe-novelmiR-8-3p	-41.2598	-41.2598	-41.2598	1.04972	1.04972	1.04972	44.6318	11.0043	123.64	10.3388	10.3388	10.3388	fhe-novelmiR-8-3p	4.32412e-06
fhe-pubnovelmiR-1					AAACAGCTGTACAGTGCTTCT	30.37	30.28	26.66	29.1033	41	41	41	41	41	29.74	29.97	29.855	38.19	41	33.77	35.98	5.69376	0.000238014	0.000238014	0.000238014	1.04972	2574.36	2194.99	0.734584	0.78187	9.61309	0.0320174	0.00456554	0.685391	fhe-pubnovelmiR-1	-4201.44	-4201.44	-4201.44	1.04972	2574.36	2194.99	0.734584	0.78187	9.61309	-31.233	-219.032	0.685391	fhe-pubnovelmiR-1	4.15493e-14
fhe-pubnovelmiR-15					GACCACTTCACCTACCTCGG	30.8	31.87	27.51	30.06	39.14	19.51	31.38	30.01	32.12	32.07	29.46	31.2167	34.34	32.76	32.13	33.0767	4.58855	0.00167689	1360.57	0.363493	0.243164	0.251739	1.53688	1.4012	0.66742	13.7053	1.18646	3.54717	5.48947	fhe-pubnovelmiR-15	-596.344	1360.57	-2.75108	-4.11246	-3.97237	1.53688	1.4012	0.66742	13.7053	1.18646	3.54717	5.48947	fhe-pubnovelmiR-15	0.684216
fhe-pubnovelmiR-16					GACCGGTGGTGGTCGAGTGGGTT	34.39	41	32.47	33.43	41	41	41	41	41	36.93	32.22	34.575	41	41	41	41	3.62842	0.00477594	0.00477594	0.00477594	1.04972	17.6305	461.44	1.19334	0.0122167	4.51586	0.120324	0.120324	0.120324	fhe-pubnovelmiR-16	-209.383	-209.383	-209.383	1.04972	17.6305	461.44	1.19334	-81.8551	4.51586	-8.31087	-8.31087	0.120324	fhe-pubnovelmiR-16	6.70004e-09
fhe-pubnovelmiR-17					gacggggtggccgagtggtta	25.19	41	23.1	24.145	41	41	41	41	41	31.47	29.5	30.485	33.23	41	32.21	32.72	6.79193	7.65588e-06	7.65588e-06	7.65588e-06	1.04972	776.047	3040.3	41.2122	0.000717367	175.46	1.54221	0.00706546	3.12748	fhe-pubnovelmiR-17	-130619	-130619	-130619	1.04972	776.047	3040.3	41.2122	-1393.99	175.46	1.54221	-141.534	3.12748	fhe-pubnovelmiR-17	4.44885e-20
fhe-pubnovelmiR-2					ACCCTCATTTAGATCGAAGGT	41	41	41	41	41	41	41	41	41	35.09	33.03	36.3733	41	41	41	41	2.73686	0.907519	0.907519	0.907519	1.04972	63.1189	263.197	0.0424919	0.0424919	0.0424919	0.41851	0.41851	0.41851	fhe-pubnovelmiR-2	-1.10191	-1.10191	-1.10191	1.04972	63.1189	263.197	-23.5339	-23.5339	-23.5339	-2.38943	-2.38943	-2.38943	fhe-pubnovelmiR-2	0.317487
fhe-pubnovelmiR-21					gatggagtagctatggggtct	41	41	41	41	41	41	41	41	33.19	41	30.82	35.0033	41	41	41	41	3.53757	0.907519	0.907519	0.907519	235.568	1.04972	1217.75	0.0164398	0.0164398	0.0164398	0.161918	0.161918	0.161918	fhe-pubnovelmiR-21	-1.10191	-1.10191	-1.10191	235.568	1.04972	1217.75	-60.8281	-60.8281	-60.8281	-6.17597	-6.17597	-6.17597	fhe-pubnovelmiR-21	0.317487
fhe-pubnovelmiR-22					GCCTCCATAGCTCAGTGGTCAGA	30.22	41	27	28.61	41	41	41	41	32.47	30.25	31.09	31.27	31.52	34.42	34.4	33.4467	5.10009	0.000169081	0.000169081	0.000169081	388.023	1807.78	1009.9	2.17347	0.00123609	20.2521	8.69388	1.16473	1.18099	fhe-pubnovelmiR-22	-5914.33	-5914.33	-5914.33	388.023	1807.78	1009.9	2.17347	-809.002	20.2521	8.69388	1.16473	1.18099	fhe-pubnovelmiR-22	1.05819e-14
fhe-pubnovelmiR-24					GTCAGCGAAGACGTCGGGAA	34.45	41	31.1	32.775	41	41	41	41	41	41	41	41	34.62	36.2	41	35.41	3.58074	0.00303308	0.00303308	0.00303308	1.04972	1.04972	1.04972	98.36	1.04972	1002.93	861.078	288.015	10.3388	fhe-pubnovelmiR-24	-329.698	-329.698	-329.698	1.04972	1.04972	1.04972	98.36	1.04972	1002.93	861.078	288.015	10.3388	fhe-pubnovelmiR-24	1.09216e-09
fhe-pubnovelmiR-27-3p					TAGTCACTGGGCTACGAACACG	30.19	28.83	25.62	28.2133	41	41	41	41	41	41	41	41	41	41	41	41	5.86891	0.000128436	0.000128436	0.000128436	1.04972	1.04972	1.04972	1884.54	4837.35	44762.4	10.3388	10.3388	10.3388	fhe-pubnovelmiR-27-3p	-7786	-7786	-7786	1.04972	1.04972	1.04972	1884.54	4837.35	44762.4	10.3388	10.3388	10.3388	fhe-pubnovelmiR-27-3p	3.52331e-15
fhe-pubnovelmiR-31					tccccgtaatcgaactgttgt	41	41	41	41	41	41	41	41	41	34.41	32.32	33.365	41	41	41	41	3.00514	0.907519	0.907519	0.907519	1.04972	101.125	430.539	0.0052809	0.0052809	0.0052809	0.0520124	0.0520124	0.0520124	fhe-pubnovelmiR-31	-1.10191	-1.10191	-1.10191	1.04972	101.125	430.539	-189.362	-189.362	-189.362	-19.2262	-19.2262	0.0520124	fhe-pubnovelmiR-31	0.317487
fhe-pubnovelmiR-32					TCCGAAAACGCGATGGAACCT	32.78	41	33.32	33.05	41	41	41	41	41	41	41	41	41	41	41	41	3.09667	0.00367001	0.00367001	0.00367001	1.04972	1.04972	1.04972	312.996	1.04972	215.269	10.3388	10.3388	10.3388	fhe-pubnovelmiR-32	-272.479	-272.479	-272.479	1.04972	1.04972	1.04972	312.996	1.04972	215.269	10.3388	10.3388	10.3388	fhe-pubnovelmiR-32	2.33933e-09
fhe-pubnovelmiR-34					TGGAACAATGTAGGTAAGGG	28.53	28.61	23.41	26.85	41	41	41	41	25.03	24.49	20.07	23.1967	30.47	30.67	30.07	30.4033	7.15596	4.99208e-05	4.99208e-05	4.99208e-05	67378.5	97966.4	2.09715e+06	0.0260363	0.0246318	0.905425	0.0668312	0.05818	0.0881844	fhe-pubnovelmiR-34	-20031.7	-20031.7	-20031.7	67378.5	97966.4	2.09715e+06	-38.408	-40.5979	0.905425	-14.9631	-17.188	0.0881844	fhe-pubnovelmiR-34	8.04215e-17
fhe-pubnovelmiR-35					TGGAAGCACTGTACAGCTGTTTT	35.45	41	34.88	35.165	41	41	41	41	41	41	41	41	41	41	41	41	2.27452	0.0158981	0.0158981	0.0158981	1.04972	1.04972	1.04972	49.18	1.04972	73.0089	10.3388	10.3388	10.3388	fhe-pubnovelmiR-35	-62.9005	-62.9005	-62.9005	1.04972	1.04972	1.04972	49.18	1.04972	73.0089	10.3388	10.3388	10.3388	fhe-pubnovelmiR-35	8.1066e-07
fhe-pubnovelmiR-36					TTTGCATATCTAAGTCGGACA	31.16	32.39	29.28	30.9433	41	41	41	41	28.38	31.72	26.18	28.76	41	41	41	41	6.03381	0.000852114	0.000852114	0.000852114	6608.01	652.575	30362.4	0.198884	0.0847878	0.732043	0.00213729	0.00213729	0.00213729	fhe-pubnovelmiR-36	-1173.55	-1173.55	-1173.55	6608.01	652.575	30362.4	-5.02805	-11.7942	0.732043	-467.882	-467.882	0.00213729	fhe-pubnovelmiR-36	6.8209e-12
fhe-pubnovelmiR-4-3p					AGACACTCAGAGGACGATCAGT	41	41	41	41	41	41	41	41	33.28	41	30.74	32.01	41	41	41	41	3.54101	0.907519	0.907519	0.907519	221.322	1.04972	1287.18	0.00206449	0.00206449	0.00206449	0.0203335	0.0203335	0.0203335	fhe-pubnovelmiR-4	-1.10191	-1.10191	-1.10191	221.322	1.04972	1287.18	-484.382	-484.382	-484.382	-49.18	-49.18	-49.18	fhe-pubnovelmiR-4	0.317487
fhe-pubnovelmiR-7					AGTGGTGATGGTCGAGTGGTTTAG	39.98	41	30.89	35.435	41	41	41	41	31.42	30.18	29.43	30.3433	38.27	34	41	36.135	4.95282	0.0191701	0.0191701	0.0191701	803.414	1897.65	3191.46	0.0013187	0.000650273	0.718636	0.0424919	0.819794	0.00640464	fhe-pubnovelmiR-7	-52.1646	-52.1646	-52.1646	803.414	1897.65	3191.46	-758.322	-1537.82	0.718636	-23.5339	-1.21982	-156.137	fhe-pubnovelmiR-7	1.70561e-06
fhe-pubnovelmiR-9					ATGAGACGGTGAGTGATGAATT	34.53	30.91	29.21	31.55	41	41	41	41	32.52	32.99	30.05	31.8533	41	41	41	41	5.03866	0.00129754	0.00129754	0.00129754	374.806	270.597	2076.59	0.164178	2.01857	6.55835	0.0182411	0.0182411	0.0182411	fhe-pubnovelmiR-9	-770.686	-770.686	-770.686	374.806	270.597	2076.59	-6.09095	2.01857	6.55835	-54.8214	-54.8214	-54.8214	fhe-pubnovelmiR-9	3.66538e-11
																																				1.70689	-2.12952	1.2664	0.624364	0.555299	2.84736	0.626783	0.682197	2.33384	1.19587	0.719515	1.16967
					Reference values	29.6567	29.5344	27.76	28.9837	28.0723	29.9342	28.503	28.8365	29.5861	29.7552	27.3969	28.9127	32.0246	32.7576	32.0566	32.2796	1.74572	1.70689	0.46959	1.2664	0.624364	0.555299	2.84736	0.626783	0.682197	2.33384	1.19587	0.719515	1.16967		1.70689	-2.12952	1.2664	0.624364	0.555299	2.84736	0.626783	0.682197	2.33384	1.19587	0.719515	1.16967
[truncated: 8 more columns]
